# Supplementary material for: Shortages of Medicines to Treat COVID-19 Symptoms during the First Wave and Fourth Wave: Analysis of Notifications Reported to Registers in Austria, Italy, and Spain
Source: Pharmacy (Basel). 2023 Jul 21;11(4):120. doi: 10.3390/pharmacy11040120 (PMC10366777; doi:10.3390/pharmacy11040120)
Supplement: Supplementary file 1 [file pharmacy-11-00120-s001.zip]

Archive with 1 entries (1 files):
- pharmacy-2437273-supplementary.pdf
